# Supplementary material for: Coenzyme M: An Archaeal Antioxidant as an Agricultural Biostimulant
Source: Antioxidants (Basel). 2025 Jan 24;14(2):140. doi: 10.3390/antiox14020140 (PMC11851959; doi:10.3390/antiox14020140)
Supplement: Supplementary file 1 [file antioxidants-14-00140-s001.zip]

Archive with 1 entries (1 files):
- antioxidants-3413012-supplementary.pdf
